# Supplementary material for: Filling the gaps between tide gauges: Demonstrating high-resolution seasonal high tide flooding predictions using NOAA’s Coastal Ocean Reanalysis
Source: PLoS One. 2026 Mar 30;21(3):e0344695. doi: 10.1371/journal.pone.0344695 (PMC13035166; doi:10.1371/journal.pone.0344695)
Supplement: S2 Appendix — (XLSX) [file pone.0344695.s002.xlsx]

## Sheet: Sheet1
Tide Gauge Station ID	Station Name	State	Data Start Year	Data End Year	Missing data from 1997-2023	Notes
8410140	Eastport	ME	1929	Today	None	Not used in Dusek et al. (2022)	No missing data	36
8411060	Cutler Farris Wharf	ME	2010	Today			<2 yr missing	19
8413320	Bar Harbor	ME	1947	Today	Jan 1998-Jul 1999, Dec 1999-Aug 2000, Oct 2000-Jun 2001		>= 2 yr missing, used in Dusek	6
8418150	Portland	ME	1910	Today	None		>= 2 yr missing, not used in Dusek	8
8419870	Seavey Island	ME	2020	Today			Data do not cover training period	77
8443970	Boston	MA	1921	Today	None		Data do not cover prediction period	3
8447386	Fall River	MA	1999	Today	None		Total stations	149
8447435	Chatham	MA	2009	Today			Total used for analysis	61
8447636	New Bedford Harbor	MA	2023	Today
8447930	Woods Hole	MA	1958	Today	End 2007-beginning 2008
8449130	Nantucket Island	MA	1965	Today	None
8452660	Newport	RI	1930	Today	None
8452944	Conimicut Light	RI	1999	Today	None
8454000	Providence	RI	1938	Today	None
8454049	Quonset Point	RI	1999	Today	Mid 1999 - mid 2000
8461490	New London	CT	1938	Today	None
8465705	New Haven	CT	1999	Today	None
8467150	Bridgeport	CT	1970	Today	None
8510560	Montauk	NY	1947	Today	None
8516945	Kings Point	NY	1998	Today	Jan 1997-Nov 1998
8518750	The Battery	NY	1920	Today	June 1997-Nov 1997, Jan 2001-May 2001, Feb 2004-Jun 2004
8519483	Bergen Point West Reach	NY	1981	2024-01-01	Dec 2009-Mar 2010
8531680	Sandy Hook	NJ	1910	Today	None
8534720	Atlantic City	NJ	1911	Today	Dec 2001-May 2002
8536110	Cape May	NJ	1965	Today	Dec 2002 - Apr 2003
8537121	Ship John Shoal	NJ	2002	Today
8539094	Burlington, Delaware River	NJ	2002
8540433	Marcus Hook	PA	2002	Today
8545240	Philadelphia	PA	1989	Today	None
8546252	Bridesburg	PA	2016	Today
8548989	Newbold	PA	2001	Today
8551762	Delaware City	DE	2001	Today	None
8551910	Reedy Point	DE	1973	Today	None
8555889	Brandywine Shoal Light	DE	1997	Today	Jan 1997-Oct 1997, Mar 1998-Jul 2002, Oct 2012-Nov 2014, Jun 2016-Jun 2017
8557380	Lewes	DE	1919	Today	None
8570283	Ocean City Inlet	MD	1997	Today	Jan 1997-Dec 1997 Feb 1999-Aug 2002
8571421	Bishops Head	MD	2005	Today
8571892	Cambridge	MD	1979	Today	Jan 1997-May 1997
8573364	Tolchester Beach	MD	1971	Today	None
8573927	Chesapeake City	MD	2003	Today
8574680	Baltimore	MD	1902	Today	None
8575512	Annapolis	MD	1928	Today	May 2000-Aug 2000
8577330	Solomons Island	MD	1979	Today	Oct 2013-Apr 2014
8594900	Washington	DC	1924	Today	Nov 2003-Nov 2004
8631044	Wachapreague	VA	1978	Today	Jan 2000-Jun 2000, Dec 2001-Mar 2002, Nov 2005-May 2008
8632200	Kiptopeke	VA	1976	Today	None
8635027	Dahlgren	VA	2015	Today
8635750	Lewisetta	VA	1970	Today	None
8636580	Windmill Point	VA	1996	Today	Aug 2002-Jan 2003
8637689	Yorktown USCG Training Center	VA	2004	Today
8638610	Sewells Point	VA	1927	Today	None
8638901	CBBT, Chesapeake Channel	VA	2017	Today
8639348	Money Point	VA	1997	Today	Jan 1997-Dec 1997	Not used in Dusek et al. (2022)
8651370	Duck	NC	1978	Today	None
8652587	Oregon Inlet Marina	NC	1994	Today	None
8654467	USCG Station Hatteras	NC	2010	Today
8656483	Beaufort, Duke Marine Lab	NC	1967	Today	None
8658120	Wilmington	NC	1935	Today	None
8658163	Wrightsville Beach	NC	2004	Today
8661070	Springmaid Pier	SC	1976	Today	Jan 2014-Nov 2014
8665530	Charleston	SC	1921	Today	None
8670870	Fort Pulaski	GA	1935	Today	None
8679598	Kings Bay MSF Pier	GA	2022	Today
8720030	Fernandina Beach	FL	1938	Today	Jan 1997-Feb 1997
8720218	Mayport (Bar Pilots Dock)	FL	1995	Today	Jan 1997-Dec 2000
8720219	Dames Point	FL	2013	Today
8720226	Southbank Riverwalk, St. Johns River	FL	1997	Today	Jan 1997-Apr 1997, Jul 1997-Apr 1998, Nov 1998-Apr 1999, Jul 1999-Sep 2001, Apr 2005-Jun 2006, Oct 2007-Apr 2014
8720357	I-295 Buckman Bridge	FL	1997	Today	Jan 1997-Apr 1997, Jul 1997-Apr 2003, Jul 2017-Jan 2021
8721604	Trident Pier, Port Canaveral	FL	1994	Today	None
8722670	Lake Worth Pier, Atlantic Ocean	FL	2010	Today
8722956	South Port Everglades	FL	2018	Today
8723214	Virginia Key	FL	1994	Today	None
8723970	Vaca Key, Florida Bay	FL	1975	Today	None
8724580	Key West	FL	1913	Today	None
8725110	Naples	FL	1965	2024-01-01	Sept 2022-Dec 2022	Used in Dusek et al. (2022), cannot be used as missing data for last half of 2022
8725114	Naples Bay, North	FL	2024	Today
8725520	Fort Myers	FL	1969	Today	May 1997-Nov 1997
8726384	Port Manatee	FL	1990	Today	Jan 1997-Jan 1999
8726520	St. Petersburg	FL	1946	Today	None
8726607	Old Port Tampa	FL	1996	Today	Jan 1997-Jan 1999, Aug 2001-Apr 2002, Mar 2004-Oct 2004
8726674	East Bay	FL	2019	Today
8726724	Clearwater Beach	FL	1996	Today	None
8727520	Cedar Key	FL	1914	Today	None
8728690	Apalachicola	FL	1976	Today	None
8729108	Panama City	FL	1973	Today	Nov 1997-Apr 1998
8729210	Panama City Beach	FL	1993	Today	Jan 2008-Sep 2013
8729840	Pensacola	FL	1923	Today	Sep 2004-Jan 2005
8735180	Dauphin Island	AL	1981	Today	Oct 1997-Sep 2001, Aug 2003-Nov 2003
8735391	Dog River Bridge	AL	2011	Today
8735523	East Fowl River Bridge	AL	2011	Today
8736897	Coast Guard Sector Mobile	AL	2007	Today
8737048	Mobile State Docks	AL	2007	Today
8737138	Chickasaw Creek	AL	2011	Today
8738043	West Fowl River Bridge	AL	2011	Today
8739803	Bayou La Batre Bridge	AL	2011	Today
8741533	Pascagoula NOAA Lab	MS	2005	Today
8747437	Bay Waveland Yacht Club	MS	1978	Today	Feb 1997-Nov 2005
8760721	Pilottown	LA	2011	Today
8760922	Pilots Station East, S.W. Pass	LA	2004	Today
8761305	Shell Beach	LA	2008	Today
8761724	Grand Isle	LA	1980	Today	None
8761927	New Canal Station	LA	1982	Today	Jan 1997-Nov 2005
8761955	Carrollton	LA	2009	Today
8762075	Port Fourchon, Belle Pass	LA	2003	Today
8762482	West Bank 1, Bayou Gauche	LA	2003	Today
8764044	Berwick, Atchafalaya River	LA	2003	Today
8764227	LAWMA, Amerada Pass	LA	2006	Today
8764314	Eugene Island, North of, Atchafalaya Bay	LA	2015	Today
8766072	Freshwater Canal Locks	LA	2005	Today
8768094	Calcasieu Pass	LA	2002	Today
8770475	Port Arthur	TX	2012	Today
8770520	Rainbow Bridge	TX	1996	Today	Jan 1997-Jul 2002, Jan 2003-Oct 2012, Oct 2013-Jun 2015
8770570	Sabine Pass North	TX	1985	2020-10-01	Oct 2020-Dec 2022	Used in Dusek et al. (2022), cannot be used as no observations for some of 2020, all of 2021 and 2022
8770613	Morgans Point, Barbours Cut	TX	1993	Today	Jan 1997 a couple weeks
8770777	Manchester	TX	1998	Today
8770808	High Island	TX	2015	Today
8770822	Texas Point, Sabine Pass	TX	2011	Today
8770971	Rollover Pass	TX	2015	Today
8771013	Eagle Point, Galveston Bay	TX	1993	Today	None
8771341	Galveston Bay Entrance, North Jetty	TX	2001	Today
8771367	Sabine Offshore Light	TX	2020	Today
8771450	Galveston Pier 21	TX	1904	Today	None
8771486	Galveston Railroad Bridge	TX	2013	Today
8771972	San Luis Pass	TX	2012	Today
8772471	Freeport Harbor	TX	2016	Today
8772985	Sargent	TX	2012	Today
8773037	Seadrift	TX	2016	Today
8773146	Matagorda	TX	2012	Today
8773259	Port Lavaca	TX	2015	Today
8773701	Port O'Connor	TX	2016	Today
8773767	Matagorda Bay Entrance Channel	TX	2016	Today
8774230	Aransas Wildlife Refuge	TX	2012	Today
8774770	Rockport	TX	1937	Today	Aug 2017-Jun 2018
8775132	La Quinta Channel North	TX	2021	Today
8775222	Viola Turning Basin	TX	2021	Today
8775237	Port Aransas	TX	2002	Today
8775241	Aransas, Aransas Pass	TX	2016	Today
8775283	Enbridge, Ingleside	TX	2002	Today
8775296	USS Lexington, Corpus Christi Bay	TX	2012	Today
8775792	Packery Channel	TX	2012	Today
8775870	Ball Hall Pier, Corpus Christi	TX	1983	2022-04-01	Apr 2022-Dec 2022
8776139	S. Bird Island	TX	2012	Today
8776604	Baffin Bay	TX	2012	Today
8777812	Rincon Del San Jose	TX	2012	Today
8778490	Port Mansfield	TX	2012	Today
8779280	Realitos Peninsula	TX	2012	Today
8779748	South Padre Island CG Station	TX	2015	Today
8779749	SPI Brazos Santiago	TX	2016	Today
8779770	Port Isabel	TX	1944	Today	None
