# Supplementary material for: Filling the gaps between tide gauges: Demonstrating high-resolution seasonal high tide flooding predictions using NOAA’s Coastal Ocean Reanalysis
Source: PLoS One. 2026 Mar 30;21(3):e0344695. doi: 10.1371/journal.pone.0344695 (PMC13035166; doi:10.1371/journal.pone.0344695)
Supplement: S3 Appendix — (XLSX) [file pone.0344695.s003.xlsx]

## Sheet: Sheet1
Station	Region	Assimilated?	HL agreement (%)1	HL bias1	HL MAE1	CRPS change (%)2	rBSS1
Eastport, ME	NE	Y	77|83|88|91	0.35|0.28|0.17|0.08	0.35|0.28|0.18|0.11	9	-0.27|-0.22|0.05|0.03
Bar Harbor, ME	NE	Y	82|90|92|93	0.21|0.1|-0.04|-0.09	0.22|0.13|0.09|0.09	13	-0.16|-0.1|-0.03|-0.25
Portland, ME	NE	Y	79|89|92|96	0.23|0.1|-0.02|-0.05	0.25|0.13|0.09|0.05	14	-0.24|-0.08|0.04|-0.07
Boston, MA	NE	Y	75|84|92|94	0.33|0.18|0.04|-0.05	0.33|0.2|0.09|0.06	9	-0.26|-0.16|0.07|0
Woods Hole, MA	NE	Y	78|83|96|100	0.17|0.2|0.04|0	0.26|0.23|0.04|0	10	-0.07|-0.07|-0.03|-0.01
Nantucket Island, MA	NE	Y	82|91|99|100	0.05|0.08|0|0	0.19|0.1|0.01|0	5	-0.05|0.04|0|0
Newport, RI	NE	N	75|88|97|100	0.3|0.12|0.02|0	0.31|0.14|0.04|0	5	-0.15|-0.07|-0.03|-0.01
Providence, RI	NE	N	70|82|92|99	0.39|0.22|0.09|0.01	0.4|0.24|0.09|0.01	2	-0.29|-0.15|-0.08|0.04
New London, CT	NE	Y	71|93|100|100	0.3|0.04|0|0	0.33|0.08|0|0	0	-0.01|0.04|0|0
Bridgeport, CT	NE	Y	79|86|96|99	0.2|0.13|0|-0.01	0.24|0.17|0.04|0.01	7	-0.02|0.04|-0.03|0.04
Montauk, NY	NE	Y	77|90|99|100	0.2|0.02|-0.01|0	0.25|0.1|0.01|0	2	-0.07|0.01|0|0
Kings Point, NY	NE	Y	76|82|86|96	-0.19|-0.14|-0.16|-0.06	0.25|0.18|0.16|0.06	13	0.04|0.03|-0.04|0.17
The Battery, NY	MA	Y	85|90|95|100	0.01|0.04|-0.02|0	0.16|0.1|0.05|0	4	0.01|-0.02|0|0
Bergen Point West Reach, NY	MA	N	78|83|95|100	0.21|0.17|0.02|0	0.24|0.19|0.05|0	3	-0.12|-0.14|0.02|0.01
Sandy Hook, NJ	MA	Y	82|85|94|99	0.15|0.15|0.05|0	0.19|0.17|0.07|0.01	3	-0.06|-0.03|-0.01|0.01
Atlantic City, NJ	MA	Y	79|86|97|100	0.21|0.12|0|0	0.22|0.14|0.03|0	1	-0.07|-0.02|0|0.01
Cape May, NJ	MA	Y	75|80|95|100	0.26|0.19|0.02|0	0.28|0.21|0.05|0	2	-0.1|-0.05|0|0.01
Philadelphia, PA	MA	N	67|77|97|100	0.29|0.24|0.01|0	0.37|0.28|0.03|0	-6	0.02|0.08|-0.01|0
Reedy point, DE	MA	Y	76|76|95|100	0.07|0.26|0.05|0	0.25|0.27|0.05|0	7	-0.03|0.02|-0.14|-0.03
Lewes, DE	MA	Y	78|82|95|100	0.21|0.17|0.02|0	0.23|0.19|0.05|0	1	-0.06|-0.03|0.02|0.01
Cambridge, MD	MA	N	72|85|100|100	0.29|0.09|0|0	0.3|0.15|0|0	-5	-0.1|-0.01|0|0
Tolchester Beach, MD	MA	N	88|85|100|100	0.01|-0.14|0|0	0.13|0.15|0|0	1	0|-0.01|0.01|0
Baltimore, MD	MA	Y	86|89|100|100	0.08|-0.04|0|0	0.14|0.11|0|0	-2	-0.01|0|0.01|0
Annapolis, MD	MA	N	90|86|100|100	-0.04|-0.14|0|0	0.1|0.15|0|0	0	0.01|0|-0.01|0
Solomons Island, MD	MA	N	91|83|100|100	0.06|0.16|0|0	0.09|0.17|0|0	-1	-0.05|-0.04|0|0
Washington, DC	MA	N	62|71|100|100	0.39|0.12|0|0	0.48|0.3|0|0	1	-0.1|0|0.04|0
Wachapreague, VA	MA	N	67|76|95|100	0.28|0.24|0.04|0	0.34|0.26|0.05|0	15	-0.07|-0.01|0|0
Kiptopeke, VA	MA	N	52|71|97|100	0.52|0.31|0.03|0	0.52|0.31|0.03|0	5	-0.15|-0.09|0.01|0.01
Lewisetta, VA	MA	Y	94|89|98|100	0|-0.02|0|0	0.06|0.11|0.02|0	0	0|0|0|0
Windmill Point, VA	MA	N	91|85|99|100	-0.06|-0.09|-0.01|0	0.09|0.15|0.01|0	0	0.02|0|-0.01|0
Sewells Point, VA	MA	N	85|83|97|100	0.06|0.13|0.02|0	0.15|0.17|0.03|0	2	-0.03|-0.04|-0.01|0.01
Money Point, VA	MA	N	83|84|97|100	0.08|0.11|0.01|0	0.17|0.16|0.03|0	2	-0.05|-0.05|-0.01|0
Duck, NC	MA	Y	84|90|97|100	0.12|0.08|0|0	0.17|0.1|0.03|0	2	-0.06|-0.02|-0.01|-0.01
Oregon Inlet Marina, NC	MA	N	53|78|100|100	-0.19|-0.27|0|0	0.6|0.27|0|0	5	0.01|0.06|-0.02|0
Beaufort, Duke Marine Lab, NC	SE	Y	86|90|98|100	0.01|-0.07|-0.02|0	0.14|0.1|0.02|0	7	-0.02|-0.1|-0.07|0
Wilmington, NC	SE	N	69|80|99|100	0.01|0.08|0|0	0.34|0.23|0.01|0	32	0.06|0.04|0|0
Springmaid Pier, SC	SE	Y	85|92|96|99	0.14|0.02|-0.03|-0.01	0.16|0.08|0.04|0.01	-3	0|-0.01|-0.07|-0.04
Charleston, SC	SE	Y	78|84|91|99	0.11|0.14|0.09|0.01	0.23|0.16|0.09|0.01	6	0|0.03|0.09|0.07
Fort Pulaski, GA	SE	Y	77|83|92|98	0.12|0.13|0.06|0	0.24|0.18|0.08|0.02	-1	0.02|0.03|0.01|-0.03
Fernandina Beach, FL	SE	Y	84|90|97|99	0.03|-0.01|-0.01|-0.01	0.16|0.11|0.03|0.01	4	-0.01|-0.01|-0.07|-0.13
Mayport (Bar Pilots Dock), FL	SE	Y	81|90|98|100	0.14|0.04|-0.01|0	0.19|0.1|0.03|0	6	0.01|-0.02|-0.02|-0.01
Trident Pier, Port Canaveral, FL	SE	Y	85|92|96|100	0.1|0.05|0.01|0	0.15|0.08|0.04|0	1	-0.01|-0.01|0.02|-0.01
Virginia Key, FL	SE	Y	75|88|99|100	-0.04|0.07|0|0	0.26|0.12|0.01|0	4	-0.05|0.01|-0.02|0
Vaca Key, Florida Bay, FL	SE	Y	76|87|100|100	0.22|0.11|0|0	0.26|0.14|0|0	16	0.02|0.02|0.02|0
Key West, FL	SE	Y	89|95|100|100	0.05|0.03|0|0	0.12|0.05|0|0	3	0|0.03|0|0
Fort Myers, FL	EG	N	64|83|100|100	-0.08|0.02|0|0	0.4|0.19|0|0	0	-0.05|0|-0.01|0
St. Petersburg, FL	EG	Y	86|93|100|100	-0.02|-0.03|0|0	0.15|0.07|0|0	7	-0.03|-0.03|0.01|0
Clearwater Beach, FL	EG	N	78|80|99|100	-0.15|-0.23|-0.02|0	0.24|0.23|0.02|0	16	-0.09|-0.08|-0.01|0
Cedar Key, FL	EG	Y	78|79|97|100	0.02|0.13|0.03|0	0.22|0.23|0.04|0	-1	0.05|0.07|0.02|0.01
Apalachicola, FL	EG	N	72|89|100|100	-0.19|-0.09|0|0	0.31|0.12|0|0	31	-0.12|0.01|0|0
Panama City, FL	EG	N	78|86|100|100	0.04|-0.1|0|0	0.22|0.16|0|0	14	-0.06|-0.06|0|0
Panama City Beach, FL	EG	Y	80|88|99|100	0.08|-0.03|0|0	0.21|0.13|0.01|0	6	-0.07|-0.06|-0.02|0
Pensacola, FL	EG	Y	79|85|99|100	0.19|0.14|0.01|0	0.22|0.16|0.01|0	0	0.01|-0.04|-0.01|0
Dauphin Island, AL	EG	Y	83|90|99|100	0.09|0|-0.01|0	0.18|0.1|0.01|0	4	0|-0.02|-0.02|0
Bay Waveland Yacht Club, MS	EG	Y	73|69|90|100	0.23|0.32|0.11|0	0.28|0.33|0.11|0	0	-0.05|-0.12|-0.08|0.01
Grand Isle, LA3	EG	Y	27|33|84|100	1.53|1.34|0.27|0	1.53|1.34|0.27|0	86	-1.64|-3.56|-1.65|-0.04
Morgans Point, Barbours Cut, TX	WG	N	66|60|85|100	0.37|0.43|0.15|0	0.39|0.45|0.15|0	-7	-0.14|-0.21|-0.07|0
Eagle Point, Gaveston Bay, TX	WG	N	64|33|67|99	-0.45|-0.89|-0.37|-0.01	0.45|0.89|0.37|0.01	18	0.05|0.01|0.02|0.01
Galveston Pier 21, TX	WG	N	76|68|88|100	-0.24|-0.33|-0.12|0	0.24|0.33|0.12|0	5	-0.02|-0.01|0.06|-0.01
Rockport, TX3	WG	Y	51|42|80|100	0.85|0.86|0.26|0	0.85|0.86|0.26|0	40	-0.56|-1.04|-0.8|-0.01
Port Isabel, TX	WG	Y	77|86|97|100	0.06|-0.03|-0.03|0	0.25|0.14|0.03|0	3	-0.03|-0.01|0.01|0
1Values are presented for the four considered flood thresholds in increasing order: MHHW + 0.15 m | MHHW+ 0.30 m | MHHW + 0.45 m | MHHW + 0.60 m
2Positive (negetive) values indicate weaker (stronger) HTF model performance when using CORA as input relative to using gauge observations as input
3Grand Isle, LA and Rockport TX are not included in the average values presented in the main text. More details on these stations are given in S4 Appendix.
